# Supplementary material for: Allyship in Residency: An Introductory Module on Medical Allyship for Graduate Medical Trainees
Source: MedEdPORTAL. 2021 Dec 20;17:11200. doi: 10.15766/mep_2374-8265.11200 (PMC8685188; doi:10.15766/mep_2374-8265.11200)
Supplement: Supplementary file 1 — Facilitator Guide.docxAllyship in Residency Module.pptxCase Studies.docxEvaluation Form.docx [file mep_2374-8265.11200-s001.zip]

Archive with 5 entries (5 files):
- D. Evaluation Form.docx
- A. Facilitator Guide.docx
- B. Allyship in Residency Module.pptx
- C. Case Studies.docx
- Educational_Summary_Report_11200.pdf
